# Supplementary material for: Milk- and solid-feeding practices and daycare attendance are associated with differences in bacterial diversity, predominant communities, and metabolic and immune function of the infant gut microbiome
Source: Front Cell Infect Microbiol. 2015 Feb 5;5:3. doi: 10.3389/fcimb.2015.00003 (PMC4318912; doi:10.3389/fcimb.2015.00003)
Supplement: Supplemental Figure 1 — Bacterial Phylogenetic Diversity (PD) and species richness (S) during the first 14 months of age increases over time. [file DataSheet1.ZIP › Supplemental Data/Supplemental Table 1.XLSX]

## Sheet: feature_importance_scores.txt
Feature_id	Mean_decrease_in_accuracy	Standard_deviation	Taxonomy
11	-0.000408082	0.000341857	Bacteria
412	0.000840328	0.0015173	Bacteria
642	-0.000322717	0.000284834	Bacteria
197	-0.000543168	0.000899133	Bacteria; Actinobacteria; Actinobacteria
2	0.000598439	0.00110347	Bacteria; Actinobacteria; Actinobacteria; Actinomycetales; Actinomycetaceae; Actinomyces
134	0.000191255	0.000571838	Bacteria; Actinobacteria; Actinobacteria; Actinomycetales; Actinomycetaceae; Actinomyces
3	0.000827746	0.000971653	Bacteria; Actinobacteria; Actinobacteria; Bifidobacteriales; Bifidobacteriaceae; Bifidobacterium
144	0.00102351	0.000925471	Bacteria; Actinobacteria; Actinobacteria; Bifidobacteriales; Bifidobacteriaceae; Bifidobacterium
176	-0.000416464	0.000724873	Bacteria; Actinobacteria; Actinobacteria; Bifidobacteriales; Bifidobacteriaceae; Bifidobacterium
222	-0.000708952	0.00118043	Bacteria; Actinobacteria; Actinobacteria; Bifidobacteriales; Bifidobacteriaceae; Bifidobacterium
231	0.001165	0.00358233	Bacteria; Actinobacteria; Actinobacteria; Bifidobacteriales; Bifidobacteriaceae; Bifidobacterium
294	8.96125e-05	0.000478194	Bacteria; Actinobacteria; Actinobacteria; Bifidobacteriales; Bifidobacteriaceae; Bifidobacterium
365	-0.000315306	0.000428779	Bacteria; Actinobacteria; Actinobacteria; Bifidobacteriales; Bifidobacteriaceae; Bifidobacterium
366	-0.00135862	0.000487074	Bacteria; Actinobacteria; Actinobacteria; Bifidobacteriales; Bifidobacteriaceae; Bifidobacterium
419	0.00110161	0.00254166	Bacteria; Actinobacteria; Actinobacteria; Bifidobacteriales; Bifidobacteriaceae; Bifidobacterium
457	-0.0013979	0.000958383	Bacteria; Actinobacteria; Actinobacteria; Bifidobacteriales; Bifidobacteriaceae; Bifidobacterium
660	-0.00129033	0.000688458	Bacteria; Actinobacteria; Actinobacteria; Bifidobacteriales; Bifidobacteriaceae; Bifidobacterium
743	0.000794817	0.000787652	Bacteria; Actinobacteria; Actinobacteria; Bifidobacteriales; Bifidobacteriaceae; Bifidobacterium
530	1.87077e-05	0.000227097	Bacteria; Actinobacteria; Actinobacteria; Coriobacteriales; Coriobacteriaceae; Eggerthella
785	0.000336143	0.000586498	Bacteria; Actinobacteria; Actinobacteria; Coriobacteriales; Coriobacteriaceae; Eggerthella
23	0.000479684	0.000913623	Bacteria; Bacteroidetes; Bacteroidia; Bacteroidales; Bacteroidaceae; Bacteroides
202	-0.00031746	0.000663176	Bacteria; Bacteroidetes; Bacteroidia; Bacteroidales; Bacteroidaceae; Bacteroides
297	-5.35232e-05	0.000531159	Bacteria; Bacteroidetes; Bacteroidia; Bacteroidales; Porphyromonadaceae; Parabacteroides
454	-0.000874603	0.00117593	Bacteria; Bacteroidetes; Bacteroidia; Bacteroidales; Porphyromonadaceae; Parabacteroides
664	-0.000810023	0.000962516	Bacteria; Bacteroidetes; Bacteroidia; Bacteroidales; Porphyromonadaceae; Parabacteroides
174	0.000393362	0.000629725	Bacteria; Firmicutes
587	0.00108244	0.000794893	Bacteria; Firmicutes
757	0.000390755	0.000849303	Bacteria; Firmicutes
259	0.00125555	0.000644139	Bacteria; Firmicutes; Bacilli; Lactobacillales; Enterococcaceae; Enterococcus
759	-0.000285761	0.000563	Bacteria; Firmicutes; Bacilli; Lactobacillales; Enterococcaceae; Enterococcus
625	-6.00821e-05	0.000865965	Bacteria; Firmicutes; Bacilli; Lactobacillales; Lactobacillaceae; Lactobacillus
10	-0.000224333	0.00106697	Bacteria; Firmicutes; Bacilli; Lactobacillales; Streptococcaceae; Streptococcus
341	0.00183699	0.00407607	Bacteria; Firmicutes; Bacilli; Lactobacillales; Streptococcaceae; Streptococcus
463	-0.000125617	0.000811404	Bacteria; Firmicutes; Bacilli; Lactobacillales; Streptococcaceae; Streptococcus
555	0.000684182	0.000628132	Bacteria; Firmicutes; Bacilli; Lactobacillales; Streptococcaceae; Streptococcus
761	-0.000572234	0.00117757	Bacteria; Firmicutes; Bacilli; Lactobacillales; Streptococcaceae; Streptococcus
48	-0.000499191	0.000646809	Bacteria; Firmicutes; Clostridia; Clostridiales
137	0.00171122	0.00101218	Bacteria; Firmicutes; Clostridia; Clostridiales
476	-0.000474891	0.000600661	Bacteria; Firmicutes; Clostridia; Clostridiales
557	-0.000416925	0.000864135	Bacteria; Firmicutes; Clostridia; Clostridiales
571	-0.000663305	0.000852056	Bacteria; Firmicutes; Clostridia; Clostridiales
632	0.000670643	0.000509787	Bacteria; Firmicutes; Clostridia; Clostridiales
778	-0.000219791	0.000835578	Bacteria; Firmicutes; Clostridia; Clostridiales; Clostridiaceae; Clostridium
708	-0.000821404	0.000593461	Bacteria; Firmicutes; Clostridia; Clostridiales; Eubacteriaceae; Eubacterium
393	0.000257368	0.000368529	Bacteria; Firmicutes; Clostridia; Clostridiales; Incertae Sedis XIV; Blautia
33	-0.000547601	0.00143608	Bacteria; Firmicutes; Clostridia; Clostridiales; Lachnospiraceae
200	0.00108931	0.00150215	Bacteria; Firmicutes; Clostridia; Clostridiales; Lachnospiraceae
755	-0.000219839	0.00112811	Bacteria; Firmicutes; Clostridia; Clostridiales; Lachnospiraceae; Roseburia
201	0.00103365	0.000719585	Bacteria; Firmicutes; Clostridia; Clostridiales; Peptostreptococcaceae
233	-0.000328787	0.000481616	Bacteria; Firmicutes; Clostridia; Clostridiales; Ruminococcaceae
684	0.000618856	0.00136066	Bacteria; Firmicutes; Clostridia; Clostridiales; Ruminococcaceae
30	0.000110406	0.000294912	Bacteria; Firmicutes; Clostridia; Clostridiales; Veillonellaceae; Veillonella
228	-0.000166563	0.00188781	Bacteria; Firmicutes; Clostridia; Clostridiales; Veillonellaceae; Veillonella
770	-0.000229621	0.000514425	Bacteria; Firmicutes; Clostridia; Clostridiales; Veillonellaceae; Veillonella
55	-0.000321502	0.00215559	Bacteria; Firmicutes; Erysipelotrichi; Erysipelotrichales; Erysipelotrichaceae; Coprobacillus
381	-0.000380774	0.000448318	Bacteria; Firmicutes; Erysipelotrichi; Erysipelotrichales; Erysipelotrichaceae; Coprobacillus
298	-0.000749317	0.00146451	Bacteria; Proteobacteria; Gammaproteobacteria; Enterobacteriales; Enterobacteriaceae; Citrobacter
363	0.00115779	0.00111908	Bacteria; Proteobacteria; Gammaproteobacteria; Enterobacteriales; Enterobacteriaceae; Escherichia/Shigella
332	0.000351702	0.00091824	Bacteria; Proteobacteria; Gammaproteobacteria; Enterobacteriales; Enterobacteriaceae; Klebsiella
312	6.39507e-05	0.00127502	Unassignable
